# Supplementary material for: Preparation of W/O Hypaphorine–Chitosan Nanoparticles and Its Application on Promoting Chronic Wound Healing via Alleviating Inflammation Block
Source: Nanomaterials (Basel). 2021 Oct 25;11(11):2830. doi: 10.3390/nano11112830 (PMC8625710; doi:10.3390/nano11112830)
Supplement: Supplementary file 1 [file nanomaterials-11-02830-s001.zip]

Archive with 1 entries (1 files):
- nanomaterials-1401735-supplementary.pdf
